# Supplementary material for: Manipulation of Amino Acid Levels with Artificial Diets Induces a Marked Anticancer Activity in Mice with Renal Cell Carcinoma
Source: Int J Mol Sci. 2022 Dec 17;23(24):16132. doi: 10.3390/ijms232416132 (PMC9783696; doi:10.3390/ijms232416132)
Supplement: Supplementary file 1 [file ijms-23-16132-s001.zip]

Archive with 2 entries (2 files):
- ijms-1946975-supplementary.pdf
- Suppl Video. Control vs diet T2 (SAART) on day 28.mp4
